# Supplementary material for: MicroRNA interactome analysis predicts post-transcriptional regulation of ADRB2 and PPP3R1 in the hypercholesterolemic myocardium
Source: Sci Rep. 2018 Jul 4;8:10134. doi: 10.1038/s41598-018-27740-3 (PMC6031673; doi:10.1038/s41598-018-27740-3)
Supplement: Supplementary file 2 — Supplementary Table 1 [file 41598_2018_27740_MOESM2_ESM.xlsx]

## Sheet: Munkalap1
	Heart		Oxidative stress		Calcium homeostasis		Energy metabolism
{gene}	All	Relevant	All	Relevant	All	Relevant	All	Relevant
Adrb2	67	19	1	-	1	1	27	11
Sgk1	42	21	2	2	3	3	31	16
Ppp3r1	6	5	-	-	2	2	4	3
Stx1a	6	3	-	-	-	-	4	3
Wee1	4	3	-	-	1	1	1	-
Cask	2	2	-	-	1	1	2	2
Ptprz1	1	-	-	-	-	-	1	-
Myt1l	-	-	-	-	-	-	-	-
Mob4	-	-	-	-	-	-	-	-
Lppr4	-	-	-	-	-	-	-	-
Pubmed search keywords
Heart		{gene} AND ("heart" OR "myocardium")
Oxidative stress		{gene} AND ("heart" OR "myocardium") AND ("oxidative" OR "ROS" OR "free radicals")
Calcium homeostasis		{gene} AND ("heart" OR "myocardium") AND ("calcium" OR "calmodulin")
Energy metabolism		{gene} AND ("heart" OR "myocardium") AND ("ATP" OR "energy" OR "metabolism")
