# Supplementary material for: MicroRNA interactome analysis predicts post-transcriptional regulation of ADRB2 and PPP3R1 in the hypercholesterolemic myocardium
Source: Sci Rep. 2018 Jul 4;8:10134. doi: 10.1038/s41598-018-27740-3 (PMC6031673; doi:10.1038/s41598-018-27740-3)
Supplement: Supplementary file 3 — Supplementary Table 2 [file 41598_2018_27740_MOESM3_ESM.xlsx]

## Sheet: Biological process only down
Analysis Type:	PANTHER Overrepresentation Test (release 20160321)
Annotation Version and Release Date:	GO Ontology database Released 2016-05-20
Analyzed List:	upload_1 (Rattus norvegicus)
Reference List:	Rattus norvegicus (all genes in database)
Bonferroni correction:	true
GO biological process complete	Rattus norvegicus - REFLIST (22656)	upload_1 (40)	upload_1 (expected)	upload_1 (over/under)	upload_1 (fold Enrichment)	upload_1 (P-value)
response to nerve growth factor (GO:1990089)	59	4	0.1	+	38.4	0.0314	*
establishment or maintenance of cell polarity (GO:0007163)	139	5	0.25	+	20.37	0.0385	*
regulation of MAP kinase activity (GO:0043405)	292	7	0.52	+	13.58	0.00611	**
positive regulation of kinase activity (GO:0033674)	429	9	0.76	+	11.88	0.000405	***
positive regulation of protein kinase activity (GO:0045860)	395	8	0.7	+	11.47	0.00321	**
positive regulation of transferase activity (GO:0051347)	489	9	0.86	+	10.42	0.00122	**
cellular response to organonitrogen compound (GO:0071417)	484	8	0.85	+	9.36	0.0146	*
regulation of kinase activity (GO:0043549)	713	11	1.26	+	8.74	0.00024	***
regulation of protein kinase activity (GO:0045859)	654	10	1.15	+	8.66	0.00124	**
cellular response to nitrogen compound (GO:1901699)	552	8	0.97	+	8.21	0.0383	*
regulation of transferase activity (GO:0051338)	800	11	1.41	+	7.79	0.000766	***
regulation of MAPK cascade (GO:0043408)	666	9	1.18	+	7.65	0.0158	*
regulation of secretion (GO:0051046)	750	10	1.32	+	7.55	0.00433	**
positive regulation of phosphorylation (GO:0042327)	898	11	1.59	+	6.94	0.00243	**
positive regulation of phosphorus metabolic process (GO:0010562)	1017	12	1.8	+	6.68	0.000925	***
positive regulation of phosphate metabolic process (GO:0045937)	1017	12	1.8	+	6.68	0.000925
positive regulation of protein phosphorylation (GO:0001934)	856	10	1.51	+	6.62	0.0143
positive regulation of cellular protein metabolic process (GO:0032270)	1333	14	2.35	+	5.95	0.000258
positive regulation of protein modification process (GO:0031401)	1050	11	1.85	+	5.93	0.0113
positive regulation of cellular component organization (GO:0051130)	1178	12	2.08	+	5.77	0.00446
positive regulation of protein metabolic process (GO:0051247)	1432	14	2.53	+	5.54	0.000629
negative regulation of signaling (GO:0023057)	1144	11	2.02	+	5.45	0.0258
negative regulation of cell communication (GO:0010648)	1160	11	2.05	+	5.37	0.0295
regulation of phosphorylation (GO:0042325)	1381	13	2.44	+	5.33	0.00325
regulation of protein phosphorylation (GO:0001932)	1280	12	2.26	+	5.31	0.0107
regulation of phosphate metabolic process (GO:0019220)	1609	15	2.84	+	5.28	0.000344
regulation of phosphorus metabolic process (GO:0051174)	1614	15	2.85	+	5.26	0.000358
regulation of intracellular signal transduction (GO:1902531)	1483	13	2.62	+	4.97	0.00728
positive regulation of molecular function (GO:0044093)	1531	13	2.7	+	4.81	0.0104
regulation of protein modification process (GO:0031399)	1644	13	2.9	+	4.48	0.023
cellular localization (GO:0051641)	1790	14	3.16	+	4.43	0.00952
response to oxygen-containing compound (GO:1901700)	1672	13	2.95	+	4.4	0.0278
phosphate-containing compound metabolic process (GO:0006796)	1718	13	3.03	+	4.29	0.0374
phosphorus metabolic process (GO:0006793)	1759	13	3.11	+	4.19	0.0485
regulation of catalytic activity (GO:0050790)	2031	15	3.59	+	4.18	0.00708
regulation of molecular function (GO:0065009)	2551	17	4.5	+	3.77	0.0041
positive regulation of cellular metabolic process (GO:0031325)	2782	18	4.91	+	3.66	0.00245
regulation of cellular protein metabolic process (GO:0032268)	2338	15	4.13	+	3.63	0.0414
regulation of signaling (GO:0023051)	2750	17	4.86	+	3.5	0.0119
regulation of cell communication (GO:0010646)	2793	17	4.93	+	3.45	0.0148
positive regulation of metabolic process (GO:0009893)	2962	18	5.23	+	3.44	0.00629
response to organic substance (GO:0010033)	2673	16	4.72	+	3.39	0.043
localization (GO:0051179)	4349	22	7.68	+	2.87	0.0041
cellular component organization (GO:0016043)	4583	21	8.09	+	2.6	0.0489
Unclassified (UNCLASSIFIED)	5848	2	10.32	-	< 0.2	0

## Sheet: Biological process only up
Analysis Type:	PANTHER Overrepresentation Test (release 20160321)
Annotation Version and Release Date:	GO Ontology database Released 2016-05-20
Analyzed List:	upload_1 (Rattus norvegicus)
Reference List:	Rattus norvegicus (all genes in database)
Bonferroni correction:	true
GO biological process complete	Rattus norvegicus - REFLIST (22656)	upload_1 (256)	upload_1 (expected)	upload_1 (over/under)	upload_1 (fold Enrichment)	upload_1 (P-value)
heart valve morphogenesis (GO:0003179)	30	6	0.34	+	17.7	0.0121	*
heart valve development (GO:0003170)	38	7	0.43	+	16.3	0.00275	**
regulation of cardiac muscle contraction (GO:0055117)	62	11	0.7	+	15.7	1.75e-06	***
response to mineralocorticoid (GO:0051385)	60	9	0.68	+	13.28	0.000324	***
regulation of striated muscle contraction (GO:0006942)	74	11	0.84	+	13.16	1.09e-05	***
cardiac septum morphogenesis (GO:0060411)	52	7	0.59	+	11.91	0.0216	*
regulation of postsynaptic membrane potential (GO:0060078)	63	8	0.71	+	11.24	0.0064	**
cardiac cell development (GO:0055006)	58	7	0.66	+	10.68	0.0438	*
regulation of heart contraction (GO:0008016)	162	18	1.83	+	9.83	7.24e-09	***
cardiocyte differentiation (GO:0035051)	113	11	1.28	+	8.62	0.00078	***
response to vitamin (GO:0033273)	160	15	1.81	+	8.3	5.93e-06	***
cardiac septum development (GO:0003279)	98	9	1.11	+	8.13	0.0185	*
regulation of muscle contraction (GO:0006937)	141	12	1.59	+	7.53	0.000854	***
regulation of blood circulation (GO:1903522)	250	21	2.82	+	7.43	1.68e-08	***
cardiac muscle tissue development (GO:0048738)	161	13	1.82	+	7.15	0.000457	***
striated muscle cell development (GO:0055002)	125	10	1.41	+	7.08	0.0172
regulation of muscle system process (GO:0090257)	196	15	2.21	+	6.77	8.69e-05
response to transition metal nanoparticle (GO:1990267)	185	14	2.09	+	6.7	0.00031
muscle cell development (GO:0055001)	137	10	1.55	+	6.46	0.0382
striated muscle cell differentiation (GO:0051146)	193	14	2.18	+	6.42	0.000518
response to amino acid (GO:0043200)	167	12	1.89	+	6.36	0.00503
extracellular matrix organization (GO:0030198)	182	13	2.06	+	6.32	0.00183
extracellular structure organization (GO:0043062)	183	13	2.07	+	6.29	0.00194
response to nutrient (GO:0007584)	290	20	3.28	+	6.1	1.76e-06
response to purine-containing compound (GO:0014074)	207	14	2.34	+	5.99	0.0012
gastrulation (GO:0007369)	165	11	1.86	+	5.9	0.0301
response to metal ion (GO:0010038)	428	28	4.84	+	5.79	1.27e-09
response to corticosteroid (GO:0031960)	281	18	3.18	+	5.67	4.46e-05
response to estradiol (GO:0032355)	223	14	2.52	+	5.56	0.0029
response to ethanol (GO:0045471)	212	13	2.4	+	5.43	0.00986
response to inorganic substance (GO:0010035)	621	38	7.02	+	5.42	3.38e-13
regulation of system process (GO:0044057)	495	30	5.59	+	5.36	1.13e-09
response to alcohol (GO:0097305)	561	34	6.34	+	5.36	2.33e-11
response to estrogen (GO:0043627)	319	19	3.6	+	5.27	5.3e-05
regulation of neuron apoptotic process (GO:0043523)	239	14	2.7	+	5.18	0.00653
heart morphogenesis (GO:0003007)	222	13	2.51	+	5.18	0.0163
ossification (GO:0001503)	258	15	2.92	+	5.15	0.00289
muscle tissue development (GO:0060537)	312	18	3.53	+	5.11	0.000215
striated muscle tissue development (GO:0014706)	297	17	3.36	+	5.07	0.000591
response to decreased oxygen levels (GO:0036293)	382	21	4.32	+	4.87	3.32e-05
response to glucocorticoid (GO:0051384)	257	14	2.9	+	4.82	0.0151
cell fate commitment (GO:0045165)	239	13	2.7	+	4.81	0.0358
response to ketone (GO:1901654)	277	15	3.13	+	4.79	0.00695
negative regulation of neurogenesis (GO:0050768)	277	15	3.13	+	4.79	0.00695
response to hypoxia (GO:0001666)	371	20	4.19	+	4.77	0.000108
muscle cell differentiation (GO:0042692)	263	14	2.97	+	4.71	0.0196
response to oxygen levels (GO:0070482)	414	22	4.68	+	4.7	2.57e-05
regulation of neuron death (GO:1901214)	305	16	3.45	+	4.64	0.00451
response to steroid hormone (GO:0048545)	673	34	7.6	+	4.47	3.82e-09
response to drug (GO:0042493)	597	30	6.75	+	4.45	1.15e-07
negative regulation of nervous system development (GO:0051961)	300	15	3.39	+	4.42	0.0183
neuron projection morphogenesis (GO:0048812)	405	20	4.58	+	4.37	0.000445
urogenital system development (GO:0001655)	346	17	3.91	+	4.35	0.00486
aging (GO:0007568)	393	19	4.44	+	4.28	0.00133
cellular response to organonitrogen compound (GO:0071417)	484	23	5.47	+	4.21	8.71e-05
negative regulation of cell development (GO:0010721)	338	16	3.82	+	4.19	0.0168
response to acid chemical (GO:0001101)	445	21	5.03	+	4.18	0.000437
axon development (GO:0061564)	343	16	3.88	+	4.13	0.0202
regulation of transmembrane transport (GO:0034762)	436	20	4.93	+	4.06	0.00143
cell morphogenesis involved in neuron differentiation (GO:0048667)	371	17	4.19	+	4.06	0.0124
heart development (GO:0007507)	546	25	6.17	+	4.05	4.02e-05
positive regulation of neuron differentiation (GO:0045666)	373	17	4.21	+	4.03	0.0133
muscle structure development (GO:0061061)	445	20	5.03	+	3.98	0.00197
regulation of neuron differentiation (GO:0045664)	647	29	7.31	+	3.97	3.55e-06
regulation of cell growth (GO:0001558)	386	17	4.36	+	3.9	0.0209
response to lipid (GO:0033993)	1137	50	12.85	+	3.89	1.36e-12
neuron projection development (GO:0031175)	571	25	6.45	+	3.87	9.61e-05
cellular response to nitrogen compound (GO:1901699)	552	24	6.24	+	3.85	0.000218
regulation of ion transmembrane transport (GO:0034765)	418	18	4.72	+	3.81	0.0145
positive regulation of neurogenesis (GO:0050769)	465	20	5.25	+	3.81	0.00388
response to growth factor (GO:0070848)	490	21	5.54	+	3.79	0.00211
response to organonitrogen compound (GO:0010243)	972	41	10.98	+	3.73	3.97e-09
positive regulation of cell development (GO:0010720)	569	24	6.43	+	3.73	0.000381
regulation of neurogenesis (GO:0050767)	784	33	8.86	+	3.73	9.98e-07
response to hormone (GO:0009725)	1104	46	12.47	+	3.69	1.86e-10
regulation of neuron projection development (GO:0010975)	483	20	5.46	+	3.66	0.00693
response to oxygen-containing compound (GO:1901700)	1672	69	18.89	+	3.65	1.67e-17
response to nutrient levels (GO:0031667)	566	23	6.4	+	3.6	0.00141
neuron development (GO:0048666)	740	30	8.36	+	3.59	1.76e-05
response to nitrogen compound (GO:1901698)	1062	43	12	+	3.58	3.81e-09
response to organic cyclic compound (GO:0014070)	1212	49	13.69	+	3.58	7.1e-11
negative regulation of cell proliferation (GO:0008285)	622	25	7.03	+	3.56	0.000491
negative regulation of cell differentiation (GO:0045596)	653	26	7.38	+	3.52	0.000317
cellular response to oxygen-containing compound (GO:1901701)	905	36	10.23	+	3.52	6.17e-07
cell morphogenesis involved in differentiation (GO:0000904)	530	21	5.99	+	3.51	0.00734
single-organism behavior (GO:0044708)	480	19	5.42	+	3.5	0.025
cellular response to endogenous stimulus (GO:0071495)	1036	41	11.71	+	3.5	2.93e-08
intracellular protein transport (GO:0006886)	659	26	7.45	+	3.49	0.000378
regulation of cell development (GO:0060284)	973	38	10.99	+	3.46	2.92e-07
response to extracellular stimulus (GO:0009991)	592	23	6.69	+	3.44	0.00305
negative regulation of apoptotic process (GO:0043066)	858	33	9.69	+	3.4	9.47e-06
regulation of ion transport (GO:0043269)	629	24	7.11	+	3.38	0.00232
negative regulation of programmed cell death (GO:0043069)	872	33	9.85	+	3.35	1.41e-05
negative regulation of cell death (GO:0060548)	952	36	10.76	+	3.35	2.41e-06
positive regulation of nervous system development (GO:0051962)	529	20	5.98	+	3.35	0.027
cell-cell signaling (GO:0007267)	688	26	7.77	+	3.34	0.000869
regulation of nervous system development (GO:0051960)	880	33	9.94	+	3.32	1.76e-05
head development (GO:0060322)	855	32	9.66	+	3.31	3.3e-05
response to endogenous stimulus (GO:0009719)	1689	63	19.08	+	3.3	1.98e-13
negative regulation of developmental process (GO:0051093)	867	32	9.8	+	3.27	4.58e-05
organ morphogenesis (GO:0009887)	922	34	10.42	+	3.26	1.49e-05
brain development (GO:0007420)	814	30	9.2	+	3.26	0.000148
positive regulation of cell death (GO:0010942)	625	23	7.06	+	3.26	0.00765
circulatory system development (GO:0072359)	843	31	9.53	+	3.25	8.81e-05
cardiovascular system development (GO:0072358)	843	31	9.53	+	3.25	8.81e-05
central nervous system development (GO:0007417)	1010	37	11.41	+	3.24	3.16e-06
cellular response to hormone stimulus (GO:0032870)	579	21	6.54	+	3.21	0.0288
positive regulation of apoptotic process (GO:0043065)	580	21	6.55	+	3.2	0.0296
response to abiotic stimulus (GO:0009628)	1221	44	13.8	+	3.19	9.14e-08
cell projection morphogenesis (GO:0048858)	612	22	6.92	+	3.18	0.0193
neuron differentiation (GO:0030182)	947	34	10.7	+	3.18	2.9e-05
positive regulation of programmed cell death (GO:0043068)	585	21	6.61	+	3.18	0.0337
regulation of cell projection organization (GO:0031344)	613	22	6.93	+	3.18	0.0198
regulation of multicellular organismal development (GO:2000026)	1757	63	19.85	+	3.17	1.29e-12
positive regulation of cell differentiation (GO:0045597)	922	33	10.42	+	3.17	5.42e-05
cell death (GO:0008219)	818	29	9.24	+	3.14	0.000588
regulation of growth (GO:0040008)	629	22	7.11	+	3.1	0.0298
behavior (GO:0007610)	631	22	7.13	+	3.09	0.0313
generation of neurons (GO:0048699)	1463	51	16.53	+	3.09	5.26e-09
nervous system development (GO:0007399)	2192	76	24.77	+	3.07	2.19e-15
cell part morphogenesis (GO:0032990)	635	22	7.18	+	3.07	0.0346
positive regulation of developmental process (GO:0051094)	1270	44	14.35	+	3.07	3.23e-07
apoptotic process (GO:0006915)	751	26	8.49	+	3.06	0.00453
regulation of cell differentiation (GO:0045595)	1619	56	18.29	+	3.06	4.11e-10
cellular protein localization (GO:0034613)	1128	38	12.75	+	2.98	1.78e-05
single-organism cellular localization (GO:1902580)	743	25	8.4	+	2.98	0.0125
negative regulation of transcription from RNA polymerase II promoter (GO:0000122)	743	25	8.4	+	2.98	0.0125
programmed cell death (GO:0012501)	776	26	8.77	+	2.97	0.00827
cellular macromolecule localization (GO:0070727)	1136	38	12.84	+	2.96	2.15e-05
protein transport (GO:0015031)	1050	35	11.86	+	2.95	0.000107
regulation of multicellular organismal process (GO:0051239)	2622	87	29.63	+	2.94	3.19e-17
cell development (GO:0048468)	1538	51	17.38	+	2.93	3.32e-08
regulation of cell death (GO:0010941)	1531	50	17.3	+	2.89	9.7e-08
cell projection organization (GO:0030030)	919	30	10.38	+	2.89	0.00199
negative regulation of multicellular organismal process (GO:0051241)	1046	34	11.82	+	2.88	0.000322
regulation of cellular component movement (GO:0051270)	801	26	9.05	+	2.87	0.0147
intracellular signal transduction (GO:0035556)	1299	42	14.68	+	2.86	7.56e-06
neurogenesis (GO:0022008)	1580	51	17.85	+	2.86	8.83e-08
cellular component morphogenesis (GO:0032989)	933	30	10.54	+	2.85	0.00272
positive regulation of intracellular signal transduction (GO:1902533)	872	28	9.85	+	2.84	0.0071
regulation of apoptotic process (GO:0042981)	1403	45	15.85	+	2.84	2.21e-06
establishment of protein localization (GO:0045184)	1163	37	13.14	+	2.82	0.000131
cell morphogenesis (GO:0000902)	849	27	9.59	+	2.81	0.0135
response to organic substance (GO:0010033)	2673	85	30.2	+	2.81	1.62e-15
regulation of programmed cell death (GO:0043067)	1419	45	16.03	+	2.81	3.15e-06
negative regulation of macromolecule biosynthetic process (GO:0010558)	1358	43	15.34	+	2.8	8.65e-06
positive regulation of transport (GO:0051050)	983	31	11.11	+	2.79	0.00258
regulation of developmental process (GO:0050793)	2288	72	25.85	+	2.78	4.45e-12
transcription, DNA-templated (GO:0006351)	1181	37	13.34	+	2.77	0.000194
nucleic acid-templated transcription (GO:0097659)	1182	37	13.36	+	2.77	0.000198
cellular response to organic substance (GO:0071310)	1735	54	19.6	+	2.75	7.58e-08
negative regulation of biosynthetic process (GO:0009890)	1446	45	16.34	+	2.75	5.68e-06
anatomical structure morphogenesis (GO:0009653)	2092	65	23.64	+	2.75	3.31e-10
RNA biosynthetic process (GO:0032774)	1195	37	13.5	+	2.74	0.000261
regulation of anatomical structure morphogenesis (GO:0022603)	970	30	10.96	+	2.74	0.00606
positive regulation of signaling (GO:0023056)	1456	45	16.45	+	2.74	7.03e-06
intracellular transport (GO:0046907)	1230	38	13.9	+	2.73	0.000176
positive regulation of multicellular organismal process (GO:0051240)	1523	47	17.21	+	2.73	2.9e-06
negative regulation of signaling (GO:0023057)	1144	35	12.93	+	2.71	0.000854
positive regulation of cell communication (GO:0010647)	1475	45	16.67	+	2.7	1.05e-05
cellular response to stress (GO:0033554)	1382	42	15.62	+	2.69	4.56e-05
negative regulation of cellular biosynthetic process (GO:0031327)	1417	43	16.01	+	2.69	3.04e-05
positive regulation of signal transduction (GO:0009967)	1291	39	14.59	+	2.67	0.000203
negative regulation of cell communication (GO:0010648)	1160	35	13.11	+	2.67	0.00119
negative regulation of cellular macromolecule biosynthetic process (GO:2000113)	1297	39	14.66	+	2.66	0.000229
cellular response to chemical stimulus (GO:0070887)	2125	63	24.01	+	2.62	7.23e-09
negative regulation of nucleic acid-templated transcription (GO:1903507)	1150	34	12.99	+	2.62	0.00289
positive regulation of protein modification process (GO:0031401)	1050	31	11.86	+	2.61	0.0103
negative regulation of gene expression (GO:0010629)	1426	42	16.11	+	2.61	0.000111
establishment of localization in cell (GO:0051649)	1360	40	15.37	+	2.6	0.000269
negative regulation of RNA biosynthetic process (GO:1902679)	1163	34	13.14	+	2.59	0.00373
embryo development (GO:0009790)	1032	30	11.66	+	2.57	0.021
negative regulation of RNA metabolic process (GO:0051253)	1207	35	13.64	+	2.57	0.003
positive regulation of transcription from RNA polymerase II promoter (GO:0045944)	1043	30	11.79	+	2.55	0.0259
negative regulation of nitrogen compound metabolic process (GO:0051172)	1461	42	16.51	+	2.54	0.000219
cell differentiation (GO:0030154)	3201	92	36.17	+	2.54	2.17e-14
regulation of cell proliferation (GO:0042127)	1535	44	17.34	+	2.54	0.000105
organic substance transport (GO:0071702)	1643	47	18.56	+	2.53	3.24e-05
positive regulation of phosphorus metabolic process (GO:0010562)	1017	29	11.49	+	2.52	0.045
positive regulation of phosphate metabolic process (GO:0045937)	1017	29	11.49	+	2.52	0.045
cellular localization (GO:0051641)	1790	51	20.23	+	2.52	7e-06
negative regulation of signal transduction (GO:0009968)	1021	29	11.54	+	2.51	0.0485
positive regulation of response to stimulus (GO:0048584)	1797	51	20.31	+	2.51	7.99e-06
negative regulation of transcription, DNA-templated (GO:0045892)	1132	32	12.79	+	2.5	0.017
protein localization (GO:0008104)	1594	45	18.01	+	2.5	0.000109
system development (GO:0048731)	4080	115	46.1	+	2.49	2.82e-19
regulation of transcription from RNA polymerase II promoter (GO:0006357)	1749	49	19.76	+	2.48	2.78e-05
negative regulation of cellular process (GO:0048523)	4073	114	46.02	+	2.48	9.07e-19
regulation of localization (GO:0032879)	2474	69	27.95	+	2.47	7.35e-09
cellular developmental process (GO:0048869)	3407	95	38.5	+	2.47	3.43e-14
multicellular organism development (GO:0007275)	4465	124	50.45	+	2.46	4.95e-21
regulation of transport (GO:0051049)	1808	50	20.43	+	2.45	2.84e-05
positive regulation of gene expression (GO:0010628)	1741	48	19.67	+	2.44	6.86e-05
positive regulation of nucleobase-containing compound metabolic process (GO:0045935)	1707	47	19.29	+	2.44	0.000105
negative regulation of nucleobase-containing compound metabolic process (GO:0045934)	1347	37	15.22	+	2.43	0.00492
negative regulation of response to stimulus (GO:0048585)	1349	37	15.24	+	2.43	0.0051
nucleobase-containing compound biosynthetic process (GO:0034654)	1459	40	16.49	+	2.43	0.0017
aromatic compound biosynthetic process (GO:0019438)	1534	42	17.33	+	2.42	0.000832
macromolecule localization (GO:0033036)	1863	51	21.05	+	2.42	2.68e-05
regulation of response to stress (GO:0080134)	1211	33	13.68	+	2.41	0.0252
negative regulation of biological process (GO:0048519)	4350	118	49.15	+	2.4	1.32e-18
tissue development (GO:0009888)	1627	44	18.38	+	2.39	0.000556
negative regulation of cellular metabolic process (GO:0031324)	2301	62	26	+	2.38	6.25e-07
heterocycle biosynthetic process (GO:0018130)	1529	41	17.28	+	2.37	0.00209
single-multicellular organism process (GO:0044707)	5070	135	57.29	+	2.36	3.5e-22
positive regulation of macromolecule metabolic process (GO:0010604)	2750	73	31.07	+	2.35	1.39e-08
positive regulation of protein metabolic process (GO:0051247)	1432	38	16.18	+	2.35	0.00783
positive regulation of nucleic acid-templated transcription (GO:1903508)	1432	38	16.18	+	2.35	0.00783
positive regulation of transcription, DNA-templated (GO:0045893)	1432	38	16.18	+	2.35	0.00783
positive regulation of nitrogen compound metabolic process (GO:0051173)	1811	48	20.46	+	2.35	0.000232
positive regulation of RNA biosynthetic process (GO:1902680)	1435	38	16.21	+	2.34	0.00823
positive regulation of biosynthetic process (GO:0009891)	1813	48	20.49	+	2.34	0.00024
organic cyclic compound biosynthetic process (GO:1901362)	1635	43	18.47	+	2.33	0.00172
positive regulation of RNA metabolic process (GO:0051254)	1484	39	16.77	+	2.33	0.00701
positive regulation of cellular protein metabolic process (GO:0032270)	1333	35	15.06	+	2.32	0.0279
negative regulation of metabolic process (GO:0009892)	2445	64	27.63	+	2.32	9.36e-07
developmental process (GO:0032502)	5159	135	58.29	+	2.32	2e-21
regulation of protein modification process (GO:0031399)	1644	43	18.58	+	2.31	0.002
single-organism developmental process (GO:0044767)	5127	134	57.93	+	2.31	4.08e-21
anatomical structure development (GO:0048856)	4861	127	54.93	+	2.31	2.39e-19
negative regulation of macromolecule metabolic process (GO:0010605)	2266	59	25.6	+	2.3	7.59e-06
animal organ development (GO:0048513)	3116	81	35.21	+	2.3	1.48e-09
regulation of protein metabolic process (GO:0051246)	2504	65	28.29	+	2.3	9.04e-07
positive regulation of metabolic process (GO:0009893)	2962	76	33.47	+	2.27	2.19e-08
regulation of intracellular signal transduction (GO:1902531)	1483	38	16.76	+	2.27	0.0179
regulation of biological quality (GO:0065008)	3249	83	36.71	+	2.26	1.67e-09
positive regulation of cellular biosynthetic process (GO:0031328)	1778	45	20.09	+	2.24	0.0025
single-organism localization (GO:1902578)	2946	74	33.29	+	2.22	1.32e-07
single-organism transport (GO:0044765)	2724	68	30.78	+	2.21	1.57e-06
transport (GO:0006810)	3335	83	37.68	+	2.2	6.88e-09
regulation of phosphate metabolic process (GO:0019220)	1609	40	18.18	+	2.2	0.0195
regulation of cellular protein metabolic process (GO:0032268)	2338	58	26.42	+	2.2	6.4e-05
positive regulation of cellular metabolic process (GO:0031325)	2782	69	31.44	+	2.2	1.46e-06
regulation of phosphorus metabolic process (GO:0051174)	1614	40	18.24	+	2.19	0.021
positive regulation of macromolecule biosynthetic process (GO:0010557)	1658	41	18.73	+	2.19	0.0163
response to external stimulus (GO:0009605)	1943	48	21.95	+	2.19	0.0019
response to stress (GO:0006950)	2916	72	32.95	+	2.19	6.11e-07
establishment of localization (GO:0051234)	3479	85	39.31	+	2.16	8.71e-09
regulation of signaling (GO:0023051)	2750	67	31.07	+	2.16	6.22e-06
regulation of gene expression (GO:0010468)	3573	87	40.37	+	2.15	4.93e-09
cellular component assembly (GO:0022607)	1814	44	20.5	+	2.15	0.0108
regulation of biosynthetic process (GO:0009889)	3609	87	40.78	+	2.13	8.63e-09
regulation of cell communication (GO:0010646)	2793	67	31.56	+	2.12	1.18e-05
regulation of signal transduction (GO:0009966)	2403	57	27.15	+	2.1	0.000423
positive regulation of biological process (GO:0048518)	5022	119	56.75	+	2.1	6.17e-14
localization (GO:0051179)	4349	102	49.14	+	2.08	1.54e-10
regulation of macromolecule biosynthetic process (GO:0010556)	3378	79	38.17	+	2.07	7.03e-07
regulation of nitrogen compound metabolic process (GO:0051171)	3645	85	41.19	+	2.06	1.07e-07
positive regulation of cellular process (GO:0048522)	4675	109	52.82	+	2.06	1.46e-11
regulation of nucleobase-containing compound metabolic process (GO:0019219)	3393	79	38.34	+	2.06	8.72e-07
macromolecule biosynthetic process (GO:0009059)	2280	53	25.76	+	2.06	0.00265
regulation of cellular biosynthetic process (GO:0031326)	3545	82	40.06	+	2.05	4.47e-07
regulation of macromolecule metabolic process (GO:0060255)	5131	118	57.98	+	2.04	1.02e-12
regulation of response to stimulus (GO:0048583)	3310	76	37.4	+	2.03	4.43e-06
regulation of cellular macromolecule biosynthetic process (GO:2000112)	3271	75	36.96	+	2.03	6.45e-06
regulation of nucleic acid-templated transcription (GO:1903506)	2926	67	33.06	+	2.03	7.76e-05
regulation of RNA biosynthetic process (GO:2001141)	2932	67	33.13	+	2.02	8.42e-05
response to chemical (GO:0042221)	4603	105	52.01	+	2.02	3.13e-10
regulation of transcription, DNA-templated (GO:0006355)	2905	66	32.82	+	2.01	0.000141
cellular component organization (GO:0016043)	4583	104	51.79	+	2.01	6.41e-10
regulation of RNA metabolic process (GO:0051252)	3054	69	34.51	+	2	7.39e-05
regulation of primary metabolic process (GO:0080090)	5141	115	58.09	+	1.98	2.81e-11
nucleic acid metabolic process (GO:0090304)	2380	53	26.89	+	1.97	0.00981
regulation of cellular component organization (GO:0051128)	2247	50	25.39	+	1.97	0.0216
cellular macromolecule biosynthetic process (GO:0034645)	2253	50	25.46	+	1.96	0.0233
regulation of metabolic process (GO:0019222)	5495	121	62.09	+	1.95	9.16e-12
regulation of molecular function (GO:0065009)	2551	56	28.82	+	1.94	0.00709
cellular component organization or biogenesis (GO:0071840)	4766	104	53.85	+	1.93	8.24e-09
regulation of cellular metabolic process (GO:0031323)	5220	113	58.98	+	1.92	6.37e-10
cellular aromatic compound metabolic process (GO:0006725)	3045	65	34.41	+	1.89	0.00192
nucleobase-containing compound metabolic process (GO:0006139)	2854	60	32.25	+	1.86	0.0108
organelle organization (GO:0006996)	2737	57	30.93	+	1.84	0.0287
heterocycle metabolic process (GO:0046483)	3010	62	34.01	+	1.82	0.0134
organic substance biosynthetic process (GO:1901576)	3066	63	34.64	+	1.82	0.0117
multicellular organismal process (GO:0032501)	6814	140	76.99	+	1.82	1.97e-12
organic cyclic compound metabolic process (GO:1901360)	3241	66	36.62	+	1.8	0.0082
biosynthetic process (GO:0009058)	3137	63	35.45	+	1.78	0.0251
cellular response to stimulus (GO:0051716)	6343	121	71.67	+	1.69	3.85e-07
single-organism metabolic process (GO:0044710)	3727	71	42.11	+	1.69	0.0317
response to stimulus (GO:0050896)	7909	148	89.37	+	1.66	5.45e-10
cellular macromolecule metabolic process (GO:0044260)	5162	96	58.33	+	1.65	0.00066
single organism signaling (GO:0044700)	5107	93	57.71	+	1.61	0.0033
signaling (GO:0023052)	5110	93	57.74	+	1.61	0.00339
cellular metabolic process (GO:0044237)	6821	124	77.07	+	1.61	4.92e-06
macromolecule metabolic process (GO:0043170)	5878	106	66.42	+	1.6	0.00043
cell communication (GO:0007154)	5238	94	59.19	+	1.59	0.00543
metabolic process (GO:0008152)	7927	141	89.57	+	1.57	3.37e-07
regulation of biological process (GO:0050789)	10713	190	121.05	+	1.57	1.33e-14
regulation of cellular process (GO:0050794)	10342	183	116.86	+	1.57	4.22e-13
organic substance metabolic process (GO:0071704)	7443	131	84.1	+	1.56	8.94e-06
primary metabolic process (GO:0044238)	7135	123	80.62	+	1.53	0.000202
single-organism cellular process (GO:0044763)	11235	193	126.95	+	1.52	2.19e-13
biological regulation (GO:0065007)	11305	194	127.74	+	1.52	1.59e-13
single-organism process (GO:0044699)	12639	204	142.81	+	1.43	6.86e-12
cellular process (GO:0009987)	13888	222	156.93	+	1.41	1.72e-15
biological_process (GO:0008150)	16808	244	189.92	+	1.28	2.39e-15
Unclassified (UNCLASSIFIED)	5848	13	66.08	-	< 0.2	0
detection of stimulus involved in sensory perception (GO:0050906)	1286	1	14.53	-	< 0.2	0.0421

## Sheet: Biological process dow AND up
Analysis Type:	PANTHER Overrepresentation Test (release 20170413)
Annotation Version and Release Date:	GO Ontology database Released 2017-05-25
Analyzed List:	upload_1 (Rattus norvegicus)
Reference List:	Rattus norvegicus (all genes in database)
Bonferroni correction:	true
Bonferroni count:	10462
GO biological process complete	Rattus norvegicus - REFLIST (23781)	upload_1 (32)	upload_1 (expected)	upload_1 (over/under)	upload_1 (fold Enrichment)	upload_1 (P-value)
regulation of neuron differentiation (GO:0045664)	686	8	0.92	+	8.67	2.84E-02
regulation of nervous system development (GO:0051960)	917	10	1.23	+	8.1	2.24E-03
regulation of cell development (GO:0060284)	950	9	1.28	+	7.04	3.29E-02
regulation of developmental process (GO:0050793)	2346	13	3.16	+	4.12	4.96E-02
regulation of multicellular organismal process (GO:0051239)	2710	15	3.65	+	4.11	6.20E-03
